# Supplementary material for: 5-Hy­droxy-3-phenyl-5-trifluoro­meth­yl-4,5-dihydro-1H-pyrazole
Source: Acta Crystallogr Sect E Struct Rep Online. 2011 Aug 27;67(Pt 9):o2442. doi: 10.1107/S160053681103368X (PMC3200976; doi:10.1107/S160053681103368X)
Supplement: Supplementary file 2 [file e-67-o2442-Isup2.hkl]

# 
# h,k,l, Fc-squared, Fo-squared, sigma(Fo-squared) and status flag 
# 
data_I
_shelx_title '  P21  727 Friedel pairs merged' 
_shelx_refln_list_code          4 
_shelx_F_calc_maximum       76.06 
_exptl_crystal_F_000       236.00 
_reflns_d_resolution_high  0.7699 
 
loop_ 
 _symmetry_equiv_pos_as_xyz 
 'x, y, z' 
 '-x, y+1/2, -z' 
 
_cell_length_a     9.1000 
_cell_length_b     5.4032 
_cell_length_c    10.4515 
_cell_angle_alpha  90.000 
_cell_angle_beta  108.139 
_cell_angle_gamma  90.000 
 
_shelx_F_squared_multiplier     1.000 
 
loop_ 
 _refln_index_h 
 _refln_index_k 
 _refln_index_l 
 _refln_F_squared_calc 
 _refln_F_squared_meas 
 _refln_F_squared_sigma 
 _refln_observed_status 
   1   0   0       33.18       27.20      7.49 o 
   2   0   0     5784.46     5434.22     26.06 o 
   3   0   0       99.10       97.79      2.94 o 
   4   0   0      112.46       93.91      3.32 o 
   5   0   0       54.76       52.88      2.46 o 
   6   0   0        9.05       29.91      2.25 o 
   7   0   0       12.85       36.16      3.54 o 
   8   0   0       53.56       60.15      5.28 o 
   9   0   0        5.39        4.11      2.38 o 
  10   0   0       80.55       92.81      5.99 o 
  11   0   0        7.21        5.42      4.33 o 
   1   1   0      955.32      926.93      5.79 o 
   2   1   0      815.46      802.97      5.97 o 
   3   1   0      127.07      133.01      3.41 o 
   4   1   0      442.36      442.06      4.85 o 
   5   1   0      569.29      590.15      6.67 o 
   6   1   0       35.10       35.53      1.76 o 
   7   1   0        2.05        2.31      1.21 o 
   8   1   0       60.46       61.25      3.74 o 
   9   1   0      218.17      241.30      7.54 o 
  10   1   0       58.80       64.93      4.00 o 
  11   1   0       54.82       55.82      5.89 o 
   0   2   0      145.66      156.95      5.28 o 
   1   2   0      815.80      835.36      6.91 o 
   2   2   0      275.57      280.16      4.75 o 
   3   2   0      351.23      351.34      4.60 o 
   4   2   0      529.46      543.92      5.30 o 
   5   2   0       63.03       64.39      2.43 o 
   6   2   0      163.88      169.57      4.94 o 
   7   2   0      227.84      214.28      8.07 o 
   8   2   0       47.68       45.56      4.36 o 
   9   2   0       50.64       44.56      3.33 o 
  10   2   0       58.06       54.69      4.74 o 
   1   3   0      591.72      636.63      8.52 o 
   2   3   0      316.45      329.65      4.36 o 
   3   3   0      357.44      398.81      7.22 o 
   4   3   0       82.33       92.32      3.93 o 
   5   3   0       21.75       18.74      2.86 o 
   6   3   0       61.63       50.56      3.68 o 
   7   3   0       30.60       26.32      2.15 o 
   8   3   0       29.15       26.82      2.69 o 
   9   3   0        0.52        5.00      2.05 o 
  10   3   0       13.87       20.00      4.11 o 
   0   4   0      143.80      158.20      6.27 o 
   1   4   0       52.87       55.38      2.48 o 
   2   4   0      372.56      392.50      4.93 o 
   3   4   0      246.47      174.35     52.50 o 
   4   4   0       10.50       12.24      1.96 o 
   5   4   0       67.24       69.08      3.94 o 
   6   4   0       72.32       74.27      4.34 o 
   7   4   0       47.76       51.26      3.05 o 
   8   4   0       13.92       14.97      2.57 o 
   9   4   0       31.20       26.24      4.92 o 
   1   5   0        5.43        5.93      1.35 o 
   2   5   0       26.81       22.99      1.71 o 
   3   5   0       59.70       61.22      4.57 o 
   4   5   0        8.12        8.23      3.16 o 
   5   5   0       27.82       23.94      2.70 o 
   6   5   0        2.05        1.47      1.54 o 
   7   5   0        5.13        3.69      3.06 o 
   0   6   0       58.41       57.09      4.86 o 
   1   6   0        4.44        2.56      1.72 o 
   2   6   0       10.94       11.75      2.55 o 
   3   6   0       18.28       19.58      3.22 o 
   4   6   0       72.94       82.22      6.05 o 
   5   6   0       12.06       20.57      3.53 o 
 -11   0   1        0.68        4.91      5.10 o 
 -10   0   1       52.57       67.75     10.29 o 
  -9   0   1        0.81        1.11      2.77 o 
  -8   0   1      166.54      163.13      8.03 o 
  -7   0   1        4.79        2.28      0.98 o 
  -6   0   1       21.79       26.25      2.30 o 
  -5   0   1       36.09       35.04      2.27 o 
  -4   0   1       57.29       53.37      2.43 o 
  -3   0   1        4.38        2.78      0.83 o 
  -2   0   1      963.98      880.29     12.95 o 
  -1   0   1       38.17       36.95      2.00 o 
   1   0   1      213.56      204.15      6.29 o 
   2   0   1     1457.73     1403.84      7.82 o 
   3   0   1       10.63       15.21      1.27 o 
   4   0   1       10.02        9.49      1.76 o 
   5   0   1        7.30        6.09      1.28 o 
   6   0   1       34.77       37.79      2.84 o 
   7   0   1        1.83        2.15      1.29 o 
   8   0   1       59.60       56.34      3.56 o 
   9   0   1        1.91        3.47      2.02 o 
  10   0   1       14.52       14.96      2.98 o 
 -11   1   1       29.19       38.00      8.92 o 
 -10   1   1       16.57       10.81      2.60 o 
  -9   1   1      149.39      150.26      7.57 o 
  -8   1   1      349.14      360.65      9.61 o 
  -7   1   1       11.61       10.71      1.78 o 
  -6   1   1        2.24        4.01      0.97 o 
  -5   1   1       38.53       40.28      1.97 o 
  -4   1   1      957.70      933.70      6.83 o 
  -3   1   1      120.42      123.62      2.31 o 
  -2   1   1      191.88      178.41      2.71 o 
  -1   1   1     2817.05     2694.34      8.44 o 
   0   1   1      997.40      979.51      5.22 o 
   1   1   1     2464.48     2375.29      7.40 o 
   2   1   1     3885.24     3787.15      9.46 o 
   3   1   1      758.48      779.86      5.61 o 
   4   1   1      874.89      893.74      6.40 o 
   5   1   1      553.13      561.32      9.70 o 
   6   1   1      284.48      264.65      5.23 o 
   7   1   1       41.27       38.78      2.58 o 
   8   1   1      101.92      103.46      3.71 o 
   9   1   1       37.82       30.94      2.78 o 
  10   1   1       16.10       14.20      2.29 o 
 -11   2   1       37.56       29.46      8.03 o 
 -10   2   1      123.07      128.19      7.79 o 
  -9   2   1      111.46      110.13      6.71 o 
  -8   2   1      113.09      113.91      6.71 o 
  -7   2   1       65.80       66.17      3.90 o 
  -6   2   1       49.52       47.87      3.11 o 
  -5   2   1      269.38      277.61      5.03 o 
  -4   2   1        3.65        3.48      0.64 o 
  -3   2   1      619.48      630.94      6.70 o 
  -2   2   1       58.69       55.51      1.60 o 
  -1   2   1      230.69      233.93      3.24 o 
   0   2   1      235.70      240.96      3.39 o 
   1   2   1     1862.37     1917.22     14.00 o 
   2   2   1      215.81      232.23      3.03 o 
   3   2   1      479.44      512.41      5.31 o 
   4   2   1      640.96      651.25      6.76 o 
   5   2   1      183.82      185.86      3.38 o 
   6   2   1      127.97      132.35      3.29 o 
   7   2   1        0.93       -0.63      1.03 o 
   8   2   1        7.45        9.18      3.46 o 
   9   2   1       78.83       83.83      5.47 o 
  10   2   1        1.15       -2.63      2.28 o 
 -10   3   1       25.33       26.37      3.90 o 
  -9   3   1        3.48       -0.51      2.05 o 
  -8   3   1       15.33       15.61      2.33 o 
  -7   3   1      219.40      212.34      5.05 o 
  -6   3   1       82.10       88.17      2.83 o 
  -5   3   1      285.55      268.09      5.15 o 
  -4   3   1       29.61       28.53      1.57 o 
  -3   3   1      174.14      180.36      3.55 o 
  -2   3   1      466.36      492.42      8.59 o 
  -1   3   1      645.61      694.47     10.96 o 
   0   3   1       42.66       44.70      2.15 o 
   1   3   1      446.93      475.54      5.91 o 
   2   3   1       35.16       37.03      1.91 o 
   3   3   1      164.92      169.83      3.90 o 
   4   3   1       89.97       97.01      3.14 o 
   5   3   1      189.67      197.06      6.69 o 
   6   3   1       19.67       14.46      1.83 o 
   7   3   1        3.07        0.83      1.21 o 
   8   3   1       10.60       10.39      3.34 o 
   9   3   1       37.98       38.89      3.46 o 
  -9   4   1       16.76       14.20      3.34 o 
  -8   4   1        3.50        4.81      2.50 o 
  -7   4   1       23.42       23.65      3.31 o 
  -6   4   1       82.28       84.32      6.14 o 
  -5   4   1       35.06       34.83      3.23 o 
  -4   4   1       97.06       99.87      5.20 o 
  -3   4   1      131.12      138.04      3.93 o 
  -2   4   1       75.56       77.31      2.82 o 
  -1   4   1      210.92      227.40      5.43 o 
   0   4   1        7.10        6.78      1.12 o 
   1   4   1      124.90      131.12      2.88 o 
   2   4   1      209.90      214.55      4.56 o 
   3   4   1      197.78      205.08      5.36 o 
   4   4   1       27.91       16.06      7.16 o 
   5   4   1       40.91       35.57      4.14 o 
   6   4   1        7.29        8.18      1.94 o 
   7   4   1        2.25        1.25      1.34 o 
   8   4   1       21.79       23.29      3.07 o 
  -8   5   1        0.88        1.21      3.08 o 
  -7   5   1        4.96        5.50      2.32 o 
  -6   5   1        8.49        7.53      2.13 o 
  -5   5   1        9.95       11.27      2.33 o 
  -4   5   1       85.08       78.24      4.81 o 
  -3   5   1       30.20       30.96      1.78 o 
  -2   5   1       64.81       65.22      2.91 o 
  -1   5   1      109.10      105.57      3.58 o 
   0   5   1       70.77       60.48      2.86 o 
   1   5   1        2.06        2.14      0.89 o 
   2   5   1      230.01      231.66      6.36 o 
   3   5   1      122.84      113.51      7.64 o 
   4   5   1       59.91       56.97      5.95 o 
   5   5   1       37.51       40.91      4.38 o 
   6   5   1       10.97       12.72      2.83 o 
   7   5   1       75.07       98.18      6.77 o 
  -6   6   1        7.74       10.07      3.84 o 
  -5   6   1       10.61        5.26      3.20 o 
  -4   6   1        1.77       -0.20      2.65 o 
  -3   6   1       29.30       28.39      2.91 o 
  -2   6   1       11.47       11.11      1.98 o 
  -1   6   1       56.32       55.63      3.58 o 
   0   6   1        5.98        2.83      1.78 o 
   1   6   1       73.68       67.60      7.47 o 
   2   6   1       35.10       40.78      4.12 o 
   3   6   1        5.97        4.56      3.97 o 
   4   6   1       10.01       10.57      2.78 o 
   5   6   1        3.13        3.06      2.51 o 
 -11   0   2        7.40        2.79      4.50 o 
 -10   0   2       78.37      105.83     11.90 o 
  -9   0   2        6.25       14.37      5.16 o 
  -8   0   2      322.40      324.03     10.64 o 
  -7   0   2        5.72        3.53      2.23 o 
  -6   0   2      573.88      590.12     11.63 o 
  -5   0   2        4.96        4.36      1.34 o 
  -4   0   2     1264.76     1261.64     13.55 o 
  -3   0   2       22.67       19.76      1.63 o 
  -2   0   2     2182.20     2093.11     20.67 o 
  -1   0   2       22.88       19.78      2.10 o 
   0   0   2      995.63      954.31     12.38 o 
   1   0   2        0.61        0.80      0.65 o 
   2   0   2     2068.16     1987.56     17.82 o 
   3   0   2       66.18       57.70      2.05 o 
   4   0   2      193.25      194.57      4.24 o 
   5   0   2       27.44       26.47      2.19 o 
   6   0   2      116.59      105.78      4.58 o 
   7   0   2        0.48       -0.23      1.06 o 
   8   0   2       15.23       17.88      2.92 o 
   9   0   2       27.35       29.02     10.21 o 
  10   0   2      210.57      229.06     11.17 o 
 -11   1   2       15.85       18.08      4.69 o 
 -10   1   2       15.31       15.24      4.00 o 
  -9   1   2       37.90       40.75      5.28 o 
  -8   1   2       43.96       44.79      3.61 o 
  -7   1   2       89.99       96.27      3.94 o 
  -6   1   2      199.48      206.66      3.98 o 
  -5   1   2       71.73       67.77      2.24 o 
  -4   1   2       72.84       75.15      2.03 o 
  -3   1   2      218.53      213.58      3.60 o 
  -2   1   2      614.72      611.70      6.48 o 
  -1   1   2      136.05      134.45      1.56 o 
   0   1   2      486.54      454.15      3.15 o 
   1   1   2      469.05      454.52      2.83 o 
   2   1   2      208.95      188.50      2.18 o 
   3   1   2       19.94       23.21      1.10 o 
   4   1   2      126.81      127.21      2.73 o 
   5   1   2       78.26       80.25      2.50 o 
   6   1   2      206.72      214.49      4.77 o 
   7   1   2       68.99       68.56      2.91 o 
   8   1   2       15.75       12.72      1.89 o 
   9   1   2        4.93        1.81      1.55 o 
  10   1   2        0.62        2.77      2.61 o 
 -11   2   2       81.27       78.47     11.65 o 
 -10   2   2       68.10       62.66      8.45 o 
  -9   2   2       10.01       11.26      2.28 o 
  -8   2   2       10.88        9.89      2.72 o 
  -7   2   2        6.18        5.66      1.37 o 
  -6   2   2       48.94       46.38      3.35 o 
  -5   2   2       93.34       98.73      2.31 o 
  -4   2   2       25.69       23.07      1.18 o 
  -3   2   2      427.11      427.94      6.62 o 
  -2   2   2      351.41      351.93      3.69 o 
  -1   2   2       93.09       87.90      1.69 o 
   0   2   2      269.35      270.38      3.73 o 
   1   2   2      173.85      196.31      2.13 o 
   2   2   2      190.40      214.39      2.86 o 
   3   2   2     1304.40     1361.70     15.92 o 
   4   2   2      403.10      416.08      5.36 o 
   5   2   2       45.78       49.39      1.90 o 
   6   2   2       67.04       66.24      2.28 o 
   7   2   2        5.06        4.82      1.29 o 
   8   2   2       11.01        7.86      1.76 o 
   9   2   2        5.39        2.98      1.87 o 
  10   2   2        5.94        3.94      2.06 o 
 -10   3   2       70.66       77.73      7.66 o 
  -9   3   2       30.69       26.71      4.81 o 
  -8   3   2       27.29       26.94      2.61 o 
  -7   3   2      136.34      141.83      5.59 o 
  -6   3   2      231.98      240.39      4.56 o 
  -5   3   2       26.36       22.22      1.31 o 
  -4   3   2      152.68      146.56      4.45 o 
  -3   3   2      164.18      160.05      3.75 o 
  -2   3   2      471.00      489.59      6.34 o 
  -1   3   2       11.90       11.98      0.92 o 
   0   3   2      112.90      108.91      4.52 o 
   1   3   2      204.87      209.57      3.70 o 
   2   3   2      138.21      152.59      3.62 o 
   3   3   2       93.25       98.50      3.37 o 
   4   3   2      175.70      189.99      4.63 o 
   5   3   2      286.17      279.51      7.87 o 
   6   3   2      106.64      108.40      5.73 o 
   7   3   2      121.43      119.05      4.49 o 
   8   3   2      111.11      107.36      5.08 o 
   9   3   2        3.27        3.81      1.91 o 
  -9   4   2        0.80       -0.52      3.64 o 
  -8   4   2       20.99       19.10      5.46 o 
  -7   4   2       71.02       68.61      5.06 o 
  -6   4   2      119.46      110.34      3.73 o 
  -5   4   2      237.08      228.60      5.75 o 
  -4   4   2      147.54      149.46      3.96 o 
  -3   4   2       94.03       96.50      3.05 o 
  -2   4   2       48.95       44.92      2.11 o 
  -1   4   2        0.50        0.81      0.74 o 
   0   4   2       25.98       28.47      1.48 o 
   1   4   2      286.73      293.54      5.86 o 
   2   4   2       71.71       74.49      2.65 o 
   3   4   2      285.18      288.35      8.42 o 
   4   4   2      190.90      191.54      6.55 o 
   5   4   2       41.92       39.01      3.69 o 
   6   4   2       65.32       60.39      3.83 o 
   7   4   2       65.69       60.57      4.16 o 
   8   4   2       17.21       14.88      3.10 o 
  -8   5   2       12.61       11.43      3.77 o 
  -7   5   2       34.18       35.87      4.40 o 
  -6   5   2       24.34       21.89      3.22 o 
  -5   5   2       48.61       51.42      4.37 o 
  -4   5   2       35.47       36.32      4.21 o 
  -3   5   2       54.89       62.44      2.70 o 
  -2   5   2      139.08      144.92      3.85 o 
  -1   5   2       56.52       53.89      2.30 o 
   0   5   2      437.03      443.16      7.04 o 
   1   5   2       10.61        9.50      1.01 o 
   2   5   2      196.26      200.10      5.25 o 
   3   5   2        0.35        0.65      1.16 o 
   4   5   2       19.24       22.32      3.26 o 
   5   5   2        1.86        0.56      1.91 o 
   6   5   2       20.45       29.03      4.63 o 
   7   5   2       35.86       33.60      7.84 o 
  -6   6   2        2.84        4.79      3.32 o 
  -5   6   2       18.32       19.84      2.77 o 
  -4   6   2        0.36       -0.21      1.34 o 
  -3   6   2       38.21       39.18      3.32 o 
  -2   6   2       50.22       51.31      3.56 o 
  -1   6   2       29.39       26.28      2.96 o 
   0   6   2        7.57        7.95      2.26 o 
   1   6   2        7.85        6.19      2.31 o 
   2   6   2       36.50       38.06      4.23 o 
   3   6   2        2.77        1.23      2.81 o 
   4   6   2       14.26       17.37      3.23 o 
   5   6   2      104.25      106.04      8.52 o 
 -11   0   3       15.94       18.80      6.72 o 
 -10   0   3       23.01       17.52      6.29 o 
  -9   0   3        0.22        4.28      4.02 o 
  -8   0   3       12.04       11.83      2.76 o 
  -7   0   3       18.08       19.04      2.76 o 
  -6   0   3       21.47       31.79      4.69 o 
  -5   0   3       47.76       35.10      2.81 o 
  -4   0   3       58.74       61.22      3.14 o 
  -3   0   3       17.69       17.06      2.53 o 
  -2   0   3     1450.46     1407.72     13.62 o 
  -1   0   3      284.69      267.88      8.29 o 
   0   0   3     1556.09     1532.51     19.25 o 
   1   0   3        6.29        6.80      1.18 o 
   2   0   3     1548.87     1452.17     14.08 o 
   3   0   3       75.03       70.94      2.25 o 
   4   0   3       31.83       38.37      2.25 o 
   5   0   3        0.24        0.65      0.89 o 
   6   0   3        6.90       11.73      1.77 o 
   7   0   3       11.24       10.75      1.85 o 
   8   0   3       17.76       14.37      3.33 o 
   9   0   3        6.06        4.63      2.71 o 
  10   0   3        1.94        5.75      3.14 o 
 -11   1   3        6.77       -0.78      3.13 o 
 -10   1   3       32.77       39.68      5.42 o 
  -9   1   3        5.12        2.37      2.56 o 
  -8   1   3        6.02        6.39      2.74 o 
  -7   1   3       43.98       39.35      3.38 o 
  -6   1   3      512.09      522.83      7.14 o 
  -5   1   3      448.34      484.01      5.52 o 
  -4   1   3      124.77      135.23      2.87 o 
  -3   1   3      216.23      248.08      4.42 o 
  -2   1   3      111.50      109.66      2.36 o 
  -1   1   3      103.29       95.16      1.65 o 
   0   1   3      187.53      192.90      2.28 o 
   1   1   3      989.48      982.81      4.46 o 
   2   1   3      961.16      974.77      8.96 o 
   3   1   3      249.78      258.98      3.97 o 
   4   1   3       74.64       72.02      1.96 o 
   5   1   3      375.37      393.69      5.06 o 
   6   1   3      122.58      125.90      3.77 o 
   7   1   3      213.53      217.51      4.85 o 
   8   1   3        7.43        3.19      1.51 o 
   9   1   3       10.30       11.14      2.08 o 
  10   1   3        4.25        2.27      3.66 o 
 -11   2   3       50.46       48.55      6.84 o 
 -10   2   3        7.33        5.38      3.29 o 
  -9   2   3        1.79        3.04      3.62 o 
  -8   2   3      116.55      112.62      5.64 o 
  -7   2   3       54.56       53.34      3.69 o 
  -6   2   3      232.66      242.52      7.58 o 
  -5   2   3       28.00       29.95      1.77 o 
  -4   2   3       55.27       61.98      2.66 o 
  -3   2   3      327.04      348.95      5.19 o 
  -2   2   3      172.44      173.65      2.80 o 
  -1   2   3      402.64      406.18      3.84 o 
   0   2   3      360.85      376.49      3.64 o 
   1   2   3       39.97       38.92      1.14 o 
   2   2   3       54.04       46.57      1.35 o 
   3   2   3      342.47      348.77      4.87 o 
   4   2   3       27.41       27.73      1.19 o 
   5   2   3       68.42       64.05      2.17 o 
   6   2   3      142.55      145.59      4.39 o 
   7   2   3       56.31       46.37      3.38 o 
   8   2   3       41.19       42.94      3.58 o 
   9   2   3       11.39        8.13      2.88 o 
 -10   3   3       61.05       60.63      6.67 o 
  -9   3   3        6.53        3.70      2.94 o 
  -8   3   3       79.37       79.34      6.63 o 
  -7   3   3       29.30       29.42      2.58 o 
  -6   3   3      137.65      138.25      3.96 o 
  -5   3   3       83.23       87.79      3.30 o 
  -4   3   3      257.05      241.95      4.67 o 
  -3   3   3      220.26      234.44      5.32 o 
  -2   3   3       63.35       69.77      2.03 o 
  -1   3   3       30.83       26.29      1.60 o 
   0   3   3      192.99      202.51      4.09 o 
   1   3   3       28.50       22.63      1.86 o 
   2   3   3      121.47      126.59      2.95 o 
   3   3   3      274.12      272.01      4.05 o 
   4   3   3      127.59      121.25      3.48 o 
   5   3   3       69.49       60.32      3.41 o 
   6   3   3      105.93      113.19      4.31 o 
   7   3   3        6.07        6.53      2.13 o 
   8   3   3       51.00       48.86      4.50 o 
   9   3   3        1.06       -2.06      3.15 o 
  -9   4   3        7.94       10.85      3.52 o 
  -8   4   3      118.55      102.79      8.13 o 
  -7   4   3       30.47       36.86      3.79 o 
  -6   4   3       66.95       67.61      4.84 o 
  -5   4   3      100.25       91.02      3.88 o 
  -4   4   3       51.30       50.36      1.83 o 
  -3   4   3       33.70       34.28      1.55 o 
  -2   4   3       49.34       46.23      1.87 o 
  -1   4   3       37.54       36.08      1.40 o 
   0   4   3        3.01        1.47      1.52 o 
   1   4   3      235.09      209.76      6.35 o 
   2   4   3      121.50      102.68      8.24 o 
   3   4   3      121.58      125.77      5.98 o 
   4   4   3      297.00      296.26      6.92 o 
   5   4   3       20.29       16.46      2.73 o 
   6   4   3        7.05        8.67      1.87 o 
   7   4   3       94.61       90.48     15.06 o 
   8   4   3       45.77       37.08      6.41 o 
  -8   5   3       31.79       35.97      5.64 o 
  -7   5   3       30.88       32.69      4.08 o 
  -6   5   3       27.15       20.58      3.22 o 
  -5   5   3       58.82       63.80      4.83 o 
  -4   5   3       82.42       74.56      5.14 o 
  -3   5   3      180.42      178.02      9.82 o 
  -2   5   3      162.15      120.07     40.69 o 
  -1   5   3      244.82      219.50      9.14 o 
   0   5   3       21.52       23.09      1.88 o 
   1   5   3       18.22       13.12      1.28 o 
   2   5   3       10.72       13.42      2.55 o 
   3   5   3       34.65       34.24      3.70 o 
   4   5   3        0.04        1.31      2.61 o 
   5   5   3        4.26        7.23      2.30 o 
   6   5   3        2.81        2.52      2.75 o 
  -6   6   3       18.75       21.17      6.41 o 
  -5   6   3        4.44        0.24      1.97 o 
  -4   6   3        1.27        2.67      1.98 o 
  -3   6   3        3.22        2.31      1.67 o 
  -2   6   3        4.55        3.90      2.69 o 
  -1   6   3      182.36      179.96      7.85 o 
   0   6   3       47.02       52.79      4.86 o 
   1   6   3       97.26       99.73      6.09 o 
   2   6   3        9.07        7.46      2.47 o 
   3   6   3       17.19       22.94      3.69 o 
   4   6   3       29.31       35.15      4.44 o 
 -11   0   4        0.69        1.85      4.45 o 
 -10   0   4       33.74       32.65      7.17 o 
  -9   0   4       24.04       33.25      7.12 o 
  -8   0   4       92.27       95.13      5.81 o 
  -7   0   4        1.23        1.77      1.82 o 
  -6   0   4       32.54       30.08      2.55 o 
  -5   0   4      115.05      114.94      4.50 o 
  -4   0   4      554.61      576.14     10.98 o 
  -3   0   4      121.84      133.20      6.14 o 
  -2   0   4      389.86      386.16      8.02 o 
  -1   0   4       61.25       60.44      4.59 o 
   0   0   4     2458.46     2390.86     29.16 o 
   1   0   4      179.09      150.55     10.90 o 
   2   0   4      517.96      516.72      9.95 o 
   3   0   4       89.55       91.89      3.87 o 
   4   0   4      228.21      209.07      7.17 o 
   5   0   4      244.86      257.24      8.98 o 
   6   0   4      399.17      388.18     17.30 o 
   7   0   4       34.93       32.06      3.99 o 
   8   0   4        1.41        0.50      4.10 o 
   9   0   4        8.39        6.64      2.76 o 
 -11   1   4       25.57       36.66      5.90 o 
 -10   1   4       40.85       46.04      5.91 o 
  -9   1   4      157.87      156.59      9.38 o 
  -8   1   4       15.27       14.97      6.42 o 
  -7   1   4      196.14      191.15      5.03 o 
  -6   1   4      241.92      249.99      4.53 o 
  -5   1   4       70.14       76.22      2.26 o 
  -4   1   4        3.09        3.91      0.69 o 
  -3   1   4     1299.43     1342.57     11.27 o 
  -2   1   4       69.98       74.92      2.26 o 
  -1   1   4       63.47       71.63      3.08 o 
   0   1   4      405.33      407.51     10.89 o 
   1   1   4      544.88      560.09      5.30 o 
   2   1   4      165.77      156.09      2.68 o 
   3   1   4       24.94       24.37      1.16 o 
   4   1   4      170.24      127.05     13.74 o 
   5   1   4      239.00      202.58     10.34 o 
   6   1   4       17.24       14.05      1.30 o 
   7   1   4       15.83       13.72      1.50 o 
   8   1   4       46.52       50.12      3.65 o 
   9   1   4        9.55       10.39      2.76 o 
 -11   2   4       16.24       16.21      4.71 o 
 -10   2   4       55.02       54.40      8.29 o 
  -9   2   4       16.30       13.86      4.32 o 
  -8   2   4      308.43      305.90      9.25 o 
  -7   2   4       57.85       61.45      4.11 o 
  -6   2   4      123.61      120.18      4.38 o 
  -5   2   4       93.86       99.97      3.38 o 
  -4   2   4      410.05      437.84      6.94 o 
  -3   2   4      194.18      192.69      3.77 o 
  -2   2   4      369.36      400.82      4.92 o 
  -1   2   4      437.40      434.51      4.85 o 
   0   2   4      225.35      234.62      3.30 o 
   1   2   4      155.49      156.98      2.39 o 
   2   2   4       16.23       16.65      0.89 o 
   3   2   4       10.94       11.72      0.85 o 
   4   2   4      136.35      136.39      3.72 o 
   5   2   4       64.01       60.36      2.36 o 
   6   2   4      286.76      281.27      6.12 o 
   7   2   4       39.49       38.69      3.89 o 
   8   2   4      134.48      128.98     13.95 o 
   9   2   4        9.99       10.34      9.24 o 
 -10   3   4       28.98       27.11      7.41 o 
  -9   3   4        2.74        0.85      1.66 o 
  -8   3   4       10.26        9.70      2.49 o 
  -7   3   4       18.42       16.25      2.24 o 
  -6   3   4       51.05       51.64      2.98 o 
  -5   3   4      150.08      146.44      3.87 o 
  -4   3   4      326.74      323.13      4.86 o 
  -3   3   4       47.23       45.25      2.19 o 
  -2   3   4      177.68      168.27      5.30 o 
  -1   3   4      362.08      375.98      5.49 o 
   0   3   4      274.06      274.47      4.32 o 
   1   3   4      100.72      100.81      2.46 o 
   2   3   4      140.71      145.87      4.73 o 
   3   3   4      303.31      300.47      6.21 o 
   4   3   4        0.97        1.95      1.14 o 
   5   3   4       64.00       59.66      2.92 o 
   6   3   4       36.70       37.86      3.75 o 
   7   3   4        6.52        1.76      1.62 o 
   8   3   4        0.29        2.21      2.35 o 
  -9   4   4        1.72        3.53      5.69 o 
  -8   4   4        7.02        7.89      3.42 o 
  -7   4   4      102.67      101.58      7.44 o 
  -6   4   4       74.30       67.60      4.92 o 
  -5   4   4      104.65      106.19      4.83 o 
  -4   4   4       76.90       80.90      2.89 o 
  -3   4   4        3.91        3.18      0.71 o 
  -2   4   4       18.26       13.15      1.35 o 
  -1   4   4       41.83       41.04      2.32 o 
   0   4   4       73.62       77.04      3.08 o 
   1   4   4      135.18      138.01      3.93 o 
   2   4   4      117.95      115.50      4.71 o 
   3   4   4      111.89      109.98      7.27 o 
   4   4   4       52.77       70.07      6.08 o 
   5   4   4       91.31       85.34      5.17 o 
   6   4   4       32.22       34.14      5.04 o 
   7   4   4       12.71       12.44      3.49 o 
  -8   5   4       51.03       47.83      6.15 o 
  -7   5   4       37.59       37.14      4.34 o 
  -6   5   4      121.54      123.63     11.46 o 
  -5   5   4      113.63      106.44      6.54 o 
  -4   5   4      146.78      149.10      5.86 o 
  -3   5   4       34.59       31.08      3.27 o 
  -2   5   4       53.28       55.02      4.30 o 
  -1   5   4       41.20       39.10      3.65 o 
   0   5   4       50.64       45.61      2.54 o 
   1   5   4        8.97        5.88      3.57 o 
   2   5   4        0.90       -0.08      1.77 o 
   3   5   4       58.10       50.50      4.38 o 
   4   5   4       16.40       15.90      2.98 o 
   5   5   4        2.69       -1.41      4.27 o 
   6   5   4        0.70       -1.48      3.94 o 
  -5   6   4       84.81       82.33      6.08 o 
  -4   6   4        9.15        7.80      2.38 o 
  -3   6   4        6.53        7.42      2.38 o 
  -2   6   4        8.83        5.27      2.92 o 
  -1   6   4       55.89       55.85      4.80 o 
   0   6   4       27.19       28.00      3.59 o 
   1   6   4       94.04      103.70      6.52 o 
   2   6   4       41.99       53.42      7.46 o 
   3   6   4        3.21        3.36      2.56 o 
 -11   0   5        6.44       17.37      7.06 o 
 -10   0   5       52.32       61.10      9.62 o 
  -9   0   5       27.24       30.96      3.90 o 
  -8   0   5      168.94      165.82      7.47 o 
  -7   0   5       22.05       26.10      3.18 o 
  -6   0   5       43.82       49.02      3.12 o 
  -5   0   5       25.86       25.10      2.73 o 
  -4   0   5     1390.88     1464.05     18.86 o 
  -3   0   5      375.32      396.62     10.34 o 
  -2   0   5     1527.22     1653.33     26.83 o 
  -1   0   5        0.12        1.77      1.40 o 
   0   0   5        7.31       14.28      1.93 o 
   1   0   5      284.54      235.92     13.36 o 
   2   0   5       61.93       58.91      5.38 o 
   3   0   5      198.05      180.33      6.97 o 
   4   0   5       59.05       54.75      3.55 o 
   5   0   5      160.19      152.86      7.47 o 
   6   0   5       31.38       35.04      4.02 o 
   7   0   5        6.55        6.68      2.53 o 
   8   0   5       16.04       14.85      3.57 o 
   9   0   5       10.00       14.55      5.09 o 
 -11   1   5       20.28       22.38      5.28 o 
 -10   1   5        5.49        2.63      3.10 o 
  -9   1   5      120.28      119.78      8.27 o 
  -8   1   5      223.26      232.16     10.39 o 
  -7   1   5      142.81      139.40      3.94 o 
  -6   1   5       92.97       87.00      2.92 o 
  -5   1   5      182.13      186.26      3.81 o 
  -4   1   5      128.62      125.96      3.84 o 
  -3   1   5      648.63      660.89      8.80 o 
  -2   1   5      135.90      156.89      3.83 o 
  -1   1   5      365.33      387.42      7.49 o 
   0   1   5      333.90      341.52      5.04 o 
   1   1   5      370.57      379.74      5.59 o 
   2   1   5       22.74       20.00      1.13 o 
   3   1   5       31.51       31.80      1.46 o 
   4   1   5      152.71      159.01      4.58 o 
   5   1   5      228.31      230.25      5.87 o 
   6   1   5       42.56       44.95      3.18 o 
   7   1   5       21.34       20.77      2.97 o 
   8   1   5        5.31        1.73      1.69 o 
 -11   2   5       31.96       25.65      8.06 o 
 -10   2   5       49.15       44.39      6.03 o 
  -9   2   5       55.54       51.58      5.79 o 
  -8   2   5      218.24      202.92      9.91 o 
  -7   2   5        8.60        7.60      2.09 o 
  -6   2   5       68.64       70.23      3.54 o 
  -5   2   5       90.53       84.42      3.23 o 
  -4   2   5       22.59       20.47      1.58 o 
  -3   2   5        0.66        0.42      0.48 o 
  -2   2   5      118.02      128.17      2.83 o 
  -1   2   5       70.64       60.25      1.58 o 
   0   2   5       66.06       64.17      1.76 o 
   1   2   5      129.92      125.10      2.28 o 
   2   2   5       88.80       89.73      1.96 o 
   3   2   5       72.86       72.39      1.80 o 
   4   2   5       74.74       69.32      2.76 o 
   5   2   5       30.47       32.01      1.94 o 
   6   2   5       44.92       47.19      4.08 o 
   7   2   5       20.29       18.81      3.08 o 
   8   2   5       18.35       11.30      2.91 o 
 -10   3   5       14.14       14.56      4.04 o 
  -9   3   5        1.49        2.42      2.90 o 
  -8   3   5        9.69        6.79      4.22 o 
  -7   3   5      103.55       99.80      4.67 o 
  -6   3   5      102.90      101.48      3.85 o 
  -5   3   5      356.79      344.22      6.47 o 
  -4   3   5       86.47       85.11      3.32 o 
  -3   3   5      105.41       97.77      2.88 o 
  -2   3   5      461.50      460.81      8.46 o 
  -1   3   5      192.84      187.54      4.45 o 
   0   3   5       82.74       81.99      2.56 o 
   1   3   5       40.40       40.90      1.79 o 
   2   3   5       60.92       58.04      1.65 o 
   3   3   5       98.29      102.82      3.01 o 
   4   3   5       67.51       59.87      2.51 o 
   5   3   5        4.36        3.50      1.01 o 
   6   3   5       14.92       12.42      2.57 o 
   7   3   5        4.75        3.21      2.32 o 
  -9   4   5        8.04       12.02      4.19 o 
  -8   4   5       23.58       26.75      4.46 o 
  -7   4   5       37.47       32.10      8.29 o 
  -6   4   5      177.23      172.99      7.80 o 
  -5   4   5       11.76       10.21      1.40 o 
  -4   4   5      340.72      340.52      7.13 o 
  -3   4   5       74.61       71.60      3.34 o 
  -2   4   5      225.37      223.21      6.44 o 
  -1   4   5       45.86       31.82      8.99 o 
   0   4   5       11.77       10.45      1.43 o 
   1   4   5      162.64      161.63      4.96 o 
   2   4   5      250.69      259.17      8.31 o 
   3   4   5      156.94      165.00     11.37 o 
   4   4   5       85.93       87.87      9.26 o 
   5   4   5       34.79       40.17      5.36 o 
   6   4   5       10.44       11.65      3.44 o 
  -8   5   5        2.43        7.51      4.82 o 
  -7   5   5       45.47       57.50      5.16 o 
  -6   5   5       49.82       58.91      5.01 o 
  -5   5   5       19.57       20.25      3.33 o 
  -4   5   5      102.76      104.40      7.12 o 
  -3   5   5      240.83      251.34      7.77 o 
  -2   5   5       82.11       78.96      5.70 o 
  -1   5   5       24.64       27.41      3.35 o 
   0   5   5       42.82       44.31      4.05 o 
   1   5   5      106.32      102.70      5.93 o 
   2   5   5       13.62       12.25      2.43 o 
   3   5   5       10.69        7.58      2.13 o 
   4   5   5        1.16        2.95      3.66 o 
   5   5   5       26.93       29.37      7.12 o 
  -5   6   5       42.62       47.38      7.91 o 
  -4   6   5        7.06        0.43      2.50 o 
  -3   6   5        8.38       11.04      4.91 o 
  -2   6   5        4.46        6.07      2.52 o 
  -1   6   5       16.34       20.08      3.70 o 
   0   6   5       10.44       18.88      3.25 o 
   1   6   5       37.69       42.29      4.49 o 
   2   6   5        4.24        5.29      2.90 o 
 -11   0   6        0.48       -2.32      4.05 o 
 -10   0   6        3.34       12.86      5.60 o 
  -9   0   6        0.18        2.90      4.41 o 
  -8   0   6      116.19      114.81      6.28 o 
  -7   0   6       29.76       26.44      3.22 o 
  -6   0   6      259.55      273.81     13.66 o 
  -5   0   6      122.15      126.18      6.37 o 
  -4   0   6     1018.78     1060.10     17.00 o 
  -3   0   6      337.97      325.23      9.07 o 
  -2   0   6       26.59       29.19      4.07 o 
  -1   0   6      254.09      281.24     11.89 o 
   0   0   6      318.63      335.17     12.99 o 
   1   0   6      202.03      169.71     26.55 o 
   2   0   6       13.52       14.29      3.32 o 
   3   0   6       48.25       46.68      3.86 o 
   4   0   6       12.62       12.43      2.78 o 
   5   0   6        0.79       -1.09      2.92 o 
   6   0   6        9.18       17.76      3.39 o 
   7   0   6       93.50       94.77      7.08 o 
   8   0   6        2.94        4.25      3.54 o 
 -11   1   6       34.13       49.17      6.61 o 
 -10   1   6       96.64      104.37      8.48 o 
  -9   1   6       19.68       20.70      4.25 o 
  -8   1   6       10.04        6.41      1.66 o 
  -7   1   6       12.63       12.73      1.67 o 
  -6   1   6       14.23       12.45      1.50 o 
  -5   1   6       43.11       51.64      2.63 o 
  -4   1   6       99.95      104.37      3.47 o 
  -3   1   6      191.35      217.67      4.69 o 
  -2   1   6        4.18        4.60      1.22 o 
  -1   1   6       64.89       64.31      2.63 o 
   0   1   6      400.26      421.30      8.85 o 
   1   1   6      203.80      204.47      4.40 o 
   2   1   6       21.29       21.58      1.44 o 
   3   1   6      156.42      157.65      3.82 o 
   4   1   6       77.75       73.91      3.14 o 
   5   1   6       40.14       38.44      2.98 o 
   6   1   6        6.51        5.18      1.82 o 
   7   1   6       29.05       39.75      3.47 o 
   8   1   6       15.44       15.86      3.92 o 
 -11   2   6       54.91       35.65      8.34 o 
 -10   2   6       64.79       76.96      7.53 o 
  -9   2   6      209.85      216.43     10.97 o 
  -8   2   6       46.18       47.82      5.29 o 
  -7   2   6       95.55       92.04      6.36 o 
  -6   2   6      124.74      119.39      4.56 o 
  -5   2   6      185.86      198.18      5.45 o 
  -4   2   6       78.10       80.93      3.20 o 
  -3   2   6        0.05       -0.49      0.51 o 
  -2   2   6      225.73      230.09      3.70 o 
  -1   2   6       59.11       60.77      1.92 o 
   0   2   6      310.49      316.95      5.02 o 
   1   2   6      247.26      237.50      3.91 o 
   2   2   6       84.78       84.87      2.80 o 
   3   2   6      249.62      222.93     16.32 o 
   4   2   6       14.90        7.94      2.06 o 
   5   2   6       21.67       21.44      2.56 o 
   6   2   6       61.07       53.83      4.65 o 
   7   2   6       14.16       15.89      4.04 o 
 -10   3   6       22.72       17.27      4.38 o 
  -9   3   6        0.19        1.50      3.53 o 
  -8   3   6       12.46       12.96      2.74 o 
  -7   3   6       49.26       42.74      4.01 o 
  -6   3   6      170.68      169.08      5.64 o 
  -5   3   6       69.88       64.47      3.04 o 
  -4   3   6        3.05        1.01      0.87 o 
  -3   3   6       55.59       56.53      2.41 o 
  -2   3   6      278.57      295.66      5.19 o 
  -1   3   6      173.39      169.01      4.40 o 
   0   3   6      151.25      146.90      4.10 o 
   1   3   6      151.99      150.87      3.42 o 
   2   3   6      126.32      116.68      2.70 o 
   3   3   6       22.35       22.73      1.35 o 
   4   3   6        0.60        2.27      1.82 o 
   5   3   6       16.38       21.79      2.95 o 
   6   3   6        2.13       -0.36      2.32 o 
   7   3   6        4.98        3.66      4.05 o 
  -9   4   6        9.55        9.44      3.10 o 
  -8   4   6        2.71        1.29      2.58 o 
  -7   4   6       25.95       17.55      3.98 o 
  -6   4   6      141.91      140.94      8.96 o 
  -5   4   6      184.68      174.34      7.76 o 
  -4   4   6       34.09       30.20      2.88 o 
  -3   4   6      356.05      358.80     10.26 o 
  -2   4   6       12.47       10.77      1.77 o 
  -1   4   6      336.63      335.47      7.73 o 
   0   4   6       21.51       22.27      1.91 o 
   1   4   6       15.24       12.71      2.30 o 
   2   4   6       22.50       18.38      5.68 o 
   3   4   6      122.12      133.93      6.77 o 
   4   4   6       56.14       60.10      4.97 o 
   5   4   6       41.02       44.43      6.00 o 
  -7   5   6       17.57       13.70      4.96 o 
  -6   5   6        4.20        4.15      2.85 o 
  -5   5   6        6.15        6.69      2.36 o 
  -4   5   6        2.94        3.63      1.83 o 
  -3   5   6       14.04       16.17      2.83 o 
  -2   5   6       49.33       40.01      3.91 o 
  -1   5   6       95.54       98.84      7.58 o 
   0   5   6       17.37       17.78      2.76 o 
   1   5   6        3.61        2.95      2.11 o 
   2   5   6       43.42       46.11      4.21 o 
   3   5   6       27.22       28.07      8.12 o 
   4   5   6       56.33       67.82      7.30 o 
  -4   6   6       10.00        6.75      2.97 o 
  -3   6   6       25.80       20.60      3.55 o 
  -2   6   6       28.02       25.37      3.62 o 
  -1   6   6        5.94        8.18      2.61 o 
   0   6   6       10.87       16.64      3.15 o 
   1   6   6       14.15       12.22      3.01 o 
 -11   0   7        0.19       -0.27      5.74 o 
 -10   0   7        5.37       10.10      5.64 o 
  -9   0   7       13.85        4.57      3.83 o 
  -8   0   7      410.26      420.43     11.71 o 
  -7   0   7       40.06       43.79      3.80 o 
  -6   0   7      500.59      485.37     18.56 o 
  -5   0   7      202.05      224.67     11.99 o 
  -4   0   7       17.16       16.34      2.65 o 
  -3   0   7       80.28       77.54      4.87 o 
  -2   0   7      106.70       94.05      5.57 o 
  -1   0   7      103.01      101.21      5.67 o 
   0   0   7        0.23        7.55      1.29 o 
   1   0   7        0.18        0.09      0.35 o 
   2   0   7       21.20       21.47      2.91 o 
   3   0   7        3.27        2.79      2.52 o 
   4   0   7       88.14       91.10      7.81 o 
   5   0   7       35.84       26.89      4.02 o 
   6   0   7       39.62       46.63      5.36 o 
   7   0   7      125.46      136.04     11.53 o 
 -11   1   7        3.71       11.99      6.61 o 
 -10   1   7      116.84      114.46     10.48 o 
  -9   1   7      134.97      133.01      8.96 o 
  -8   1   7      127.60      136.72      8.42 o 
  -7   1   7      177.96      175.83      6.11 o 
  -6   1   7       30.05       31.17      3.99 o 
  -5   1   7       88.40       85.22      5.46 o 
  -4   1   7      170.49      163.54      4.54 o 
  -3   1   7       33.68       32.40      2.20 o 
  -2   1   7      198.88      200.63      5.02 o 
  -1   1   7      269.67      270.06      5.21 o 
   0   1   7       88.09       86.13      2.75 o 
   1   1   7      113.29      115.58      3.90 o 
   2   1   7      513.90      528.91      6.60 o 
   3   1   7      345.24      358.44      5.40 o 
   4   1   7       75.99       77.81      4.77 o 
   5   1   7       55.21       56.83      3.78 o 
   6   1   7        4.07        2.20      2.92 o 
   7   1   7       46.73       47.71      5.21 o 
 -10   2   7       29.47       27.44      5.16 o 
  -9   2   7        4.01        4.94      6.03 o 
  -8   2   7       10.68        8.26      3.02 o 
  -7   2   7       44.11       47.80      4.96 o 
  -6   2   7      149.20      147.07      6.02 o 
  -5   2   7      114.86      107.80      6.25 o 
  -4   2   7       45.12       43.80      2.55 o 
  -3   2   7       39.31       38.39      1.89 o 
  -2   2   7        2.36        4.49      2.60 o 
  -1   2   7       18.72       17.77      1.31 o 
   0   2   7      317.13      320.23      5.67 o 
   1   2   7       38.06       36.71      1.67 o 
   2   2   7       40.40       38.32      2.22 o 
   3   2   7       66.95       59.18      2.79 o 
   4   2   7        6.03        4.78      1.53 o 
   5   2   7       60.18       56.70      4.28 o 
   6   2   7        8.84        7.57      2.56 o 
   7   2   7        9.04        8.50      3.40 o 
 -10   3   7       14.03       19.24      7.11 o 
  -9   3   7       28.90       24.04      4.42 o 
  -8   3   7       24.83       22.55      3.48 o 
  -7   3   7       78.91       67.06      5.97 o 
  -6   3   7       72.03       70.45      3.85 o 
  -5   3   7      116.02      112.53      5.37 o 
  -4   3   7       14.18       12.76      1.84 o 
  -3   3   7       70.14       65.42      3.18 o 
  -2   3   7       78.71       81.52      3.23 o 
  -1   3   7       48.99       50.46      2.63 o 
   0   3   7      324.49      313.13      6.17 o 
   1   3   7       75.94       75.93      3.06 o 
   2   3   7       21.92       21.78      2.17 o 
   3   3   7        0.68        0.72      1.53 o 
   4   3   7       48.05       47.79      4.14 o 
   5   3   7       77.24       77.84      8.82 o 
   6   3   7       36.92       37.95      5.74 o 
  -8   4   7       14.84       10.46      3.55 o 
  -7   4   7       35.39       45.43      5.61 o 
  -6   4   7        2.03        1.38      2.42 o 
  -5   4   7       67.07       61.03      5.98 o 
  -4   4   7       15.29       16.58      3.01 o 
  -3   4   7       15.39       11.64      2.36 o 
  -2   4   7        6.17        5.37      2.20 o 
  -1   4   7       15.30       16.53      2.56 o 
   0   4   7       25.01       25.46      2.86 o 
   1   4   7       18.27       13.90      2.61 o 
   2   4   7       21.11       26.21      4.07 o 
   3   4   7       35.51       36.77      3.99 o 
   4   4   7       62.76       74.61      5.58 o 
   5   4   7       15.74       21.03      5.98 o 
  -7   5   7       13.90       14.97      5.79 o 
  -6   5   7       38.84       37.46      5.82 o 
  -5   5   7       55.98       61.10      5.63 o 
  -4   5   7      150.77      150.52      6.68 o 
  -3   5   7       41.85       40.19      4.64 o 
  -2   5   7      156.34      156.82     12.18 o 
  -1   5   7       96.52       97.72      6.03 o 
   0   5   7        0.75        0.27      2.72 o 
   1   5   7        7.94        9.89      2.41 o 
   2   5   7       14.15       19.78      4.41 o 
   3   5   7        5.25        6.93      3.75 o 
  -2   6   7       13.81       12.79      3.79 o 
 -10   0   8       12.93       11.99      5.38 o 
  -9   0   8        0.21        0.00      3.73 o 
  -8   0   8        0.07        4.80      4.17 o 
  -7   0   8       96.55      122.61     10.36 o 
  -6   0   8      179.60      178.91     11.77 o 
  -5   0   8      477.94      498.94     18.50 o 
  -4   0   8        3.90        1.02      2.60 o 
  -3   0   8       39.24       34.35      5.04 o 
  -2   0   8      609.80      606.99     21.18 o 
  -1   0   8      257.88      255.04     13.74 o 
   0   0   8      155.75      157.25      5.91 o 
   1   0   8        2.36        2.08      0.65 o 
   2   0   8        0.50        1.51      2.31 o 
   3   0   8       30.05       33.53      4.16 o 
   4   0   8      236.79      252.58     12.93 o 
   5   0   8      203.23      221.64     15.43 o 
   6   0   8      352.57      386.10     14.67 o 
 -11   1   8       29.17       26.42      7.93 o 
 -10   1   8        5.92        0.10      3.70 o 
  -9   1   8       31.51       31.24      5.66 o 
  -8   1   8       99.77       89.65      7.00 o 
  -7   1   8      158.31      145.55      6.65 o 
  -6   1   8       54.67       52.38      4.86 o 
  -5   1   8      333.70      329.16     14.55 o 
  -4   1   8       91.45       84.99      5.45 o 
  -3   1   8      659.59      652.05     11.29 o 
  -2   1   8       23.91       22.00      2.00 o 
  -1   1   8      195.16      199.90      5.39 o 
   0   1   8       19.12       15.29      1.32 o 
   1   1   8        7.18        6.35      1.32 o 
   2   1   8       65.01       60.38      5.55 o 
   3   1   8       69.69       65.78      4.48 o 
   4   1   8       72.34       76.07      4.96 o 
   5   1   8       91.95       89.03      6.49 o 
   6   1   8       32.93       42.75      3.81 o 
 -10   2   8       25.20       32.41      7.88 o 
  -9   2   8       25.83       17.08      5.71 o 
  -8   2   8       56.15       52.14      5.76 o 
  -7   2   8       75.82       76.06      6.32 o 
  -6   2   8      135.00      135.61      7.57 o 
  -5   2   8      242.18      218.83      5.98 o 
  -4   2   8      200.83      200.30      4.59 o 
  -3   2   8      218.96      206.60      9.18 o 
  -2   2   8       66.91       63.97      2.69 o 
  -1   2   8       62.70       63.03      2.42 o 
   0   2   8       17.66       17.54      2.13 o 
   1   2   8      116.50      124.86      3.58 o 
   2   2   8      151.97      148.16      4.50 o 
   3   2   8       14.83       16.42      2.69 o 
   4   2   8       25.34       23.23      4.00 o 
   5   2   8       19.26       14.04      3.72 o 
   6   2   8       12.62       11.75      3.28 o 
  -9   3   8       14.61       11.35      2.83 o 
  -8   3   8       44.09       38.41      4.17 o 
  -7   3   8        6.71        5.36      2.72 o 
  -6   3   8       36.79       37.64      3.73 o 
  -5   3   8       39.16       38.11      3.05 o 
  -4   3   8        8.07        6.15      1.55 o 
  -3   3   8       41.46       44.61      2.25 o 
  -2   3   8       20.99       23.63      3.40 o 
  -1   3   8      170.21      174.73      4.92 o 
   0   3   8       74.38       72.56      3.22 o 
   1   3   8       44.72       39.44      2.90 o 
   2   3   8        0.95        1.57      1.76 o 
   3   3   8       21.29       25.92      3.74 o 
   4   3   8       23.71       28.28      4.70 o 
   5   3   8       20.51       22.66      4.33 o 
  -8   4   8       14.44       17.28      5.71 o 
  -7   4   8        2.15        0.52      2.69 o 
  -6   4   8       16.96       23.48      4.62 o 
  -5   4   8       13.19       12.59      3.02 o 
  -4   4   8       87.34       76.42      5.68 o 
  -3   4   8       78.52       73.36      6.69 o 
  -2   4   8       61.62       60.62      6.17 o 
  -1   4   8       11.36       10.31      3.13 o 
   0   4   8       46.18       41.51      3.87 o 
   1   4   8       92.30       98.18      5.89 o 
   2   4   8       21.65       24.29      3.33 o 
   3   4   8       11.36        8.88      3.10 o 
   4   4   8       37.29       46.76      8.19 o 
  -6   5   8       18.31       13.07      6.07 o 
  -5   5   8       42.98       44.79      6.43 o 
  -4   5   8       30.04       34.04      5.25 o 
  -3   5   8       11.18       10.71      3.27 o 
  -2   5   8       10.45       11.21      2.79 o 
  -1   5   8       18.07       13.29      3.41 o 
   0   5   8       11.64       13.94      3.94 o 
   1   5   8       56.67       71.67      7.11 o 
   2   5   8        7.56        9.43      5.85 o 
 -10   0   9       25.55       24.83      7.69 o 
  -9   0   9        0.16       -6.18      5.29 o 
  -8   0   9        6.23        5.06      4.44 o 
  -7   0   9       13.88       17.81      5.13 o 
  -6   0   9        0.30        8.56      3.63 o 
  -5   0   9        0.05        2.02      2.68 o 
  -4   0   9       67.04       68.81      7.26 o 
  -3   0   9      475.20      469.23     18.03 o 
  -2   0   9      164.98      155.86     11.87 o 
  -1   0   9      125.02      119.31      5.91 o 
   0   0   9       24.09       26.12      1.89 o 
   1   0   9        9.80        7.22      3.66 o 
   2   0   9      101.73       99.43      9.63 o 
   3   0   9       38.81       34.38      4.54 o 
   4   0   9       40.90       47.16      5.44 o 
   5   0   9        0.88        4.65      3.11 o 
 -10   1   9       70.34       67.10      7.31 o 
  -9   1   9       23.97       18.62      4.32 o 
  -8   1   9       79.13       76.42      6.68 o 
  -7   1   9       10.97        6.17      3.28 o 
  -6   1   9       39.79       38.29      4.50 o 
  -5   1   9       40.95       35.65      4.27 o 
  -4   1   9      191.51      180.73      8.19 o 
  -3   1   9      236.71      226.57      9.22 o 
  -2   1   9      155.84      150.32      4.89 o 
  -1   1   9       55.93       52.28      2.91 o 
   0   1   9       27.29       25.20      2.57 o 
   1   1   9      189.04      190.43      5.47 o 
   2   1   9       54.27       54.02      7.99 o 
   3   1   9       51.53       53.67      6.59 o 
   4   1   9       32.43       34.55      3.87 o 
   5   1   9       26.84       29.04      3.38 o 
 -10   2   9       12.22       12.09      6.37 o 
  -9   2   9       10.74        8.61      4.82 o 
  -8   2   9        5.95        1.05      4.31 o 
  -7   2   9       69.92       81.71      6.72 o 
  -6   2   9       63.07       61.30      8.29 o 
  -5   2   9       55.79       57.54      3.01 o 
  -4   2   9      290.82      286.37      7.68 o 
  -3   2   9      156.17      150.57      4.32 o 
  -2   2   9      262.99      260.70      7.48 o 
  -1   2   9       19.60       21.47      1.78 o 
   0   2   9      141.93      143.55      6.10 o 
   1   2   9        6.05        6.76      1.94 o 
   2   2   9       53.92       54.62      3.50 o 
   3   2   9       40.67       39.56      4.90 o 
   4   2   9        3.08        1.29      3.22 o 
   5   2   9        6.00        4.75      4.24 o 
  -9   3   9       15.05       11.72      4.65 o 
  -8   3   9        3.31        0.57      2.06 o 
  -7   3   9      116.79      127.53      6.90 o 
  -6   3   9       23.34       19.91      2.98 o 
  -5   3   9        4.36        5.37      1.90 o 
  -4   3   9       72.53       77.79      3.98 o 
  -3   3   9      142.12      141.13      5.68 o 
  -2   3   9      176.33      181.19      6.86 o 
  -1   3   9      138.73      133.79      6.16 o 
   0   3   9      171.43      169.70      7.13 o 
   1   3   9      111.24      113.02      7.03 o 
   2   3   9       26.60       28.70      3.45 o 
   3   3   9       18.95       13.19      4.06 o 
   4   3   9        7.91       10.63      5.53 o 
  -7   4   9        3.46        1.11      3.37 o 
  -6   4   9       16.41       15.80      6.31 o 
  -5   4   9       14.74       16.72      3.30 o 
  -4   4   9       28.17       22.86      3.68 o 
  -3   4   9        0.35       -2.31      2.75 o 
  -2   4   9       27.61       29.17      5.07 o 
  -1   4   9       28.56       30.04      3.39 o 
   0   4   9       26.76       32.00      5.07 o 
   1   4   9        3.88        1.91      2.30 o 
   2   4   9       10.41       11.01      3.74 o 
   3   4   9       49.12       49.71      8.47 o 
  -5   5   9       29.42       37.73      7.88 o 
  -4   5   9        3.33        0.24      4.61 o 
  -3   5   9        9.70       10.16      4.56 o 
  -2   5   9        9.46        4.86      3.18 o 
  -1   5   9       13.47        3.20      6.38 o 
   0   5   9       47.06       54.65      6.87 o 
 -10   0  10        7.36       12.83      6.68 o 
  -9   0  10        3.78        4.15      4.70 o 
  -8   0  10       76.06       87.95     10.31 o 
  -7   0  10       23.10       28.73      6.38 o 
  -6   0  10      135.45      145.54     11.71 o 
  -5   0  10       54.23       54.74      7.56 o 
  -4   0  10       56.59       55.11      6.96 o 
  -3   0  10      482.12      488.06     19.43 o 
  -2   0  10      210.25      182.18     13.46 o 
  -1   0  10       62.56       57.31      3.31 o 
   0   0  10       65.64       58.90      8.00 o 
   1   0  10       18.34       18.72      5.10 o 
   2   0  10        2.99        3.47      3.34 o 
   3   0  10        8.03       12.50      3.40 o 
   4   0  10       31.57       33.50      4.90 o 
 -10   1  10        5.00       12.93      6.41 o 
  -9   1  10       25.72       36.89      5.50 o 
  -8   1  10       12.08        5.69      3.66 o 
  -7   1  10       30.08       36.63      4.78 o 
  -6   1  10       15.34       14.12      5.87 o 
  -5   1  10        4.26        3.51      2.11 o 
  -4   1  10        7.21       11.32      2.70 o 
  -3   1  10        1.80        3.09      2.00 o 
  -2   1  10        0.60        0.64      1.03 o 
  -1   1  10       75.98       76.37      4.72 o 
   0   1  10        9.33        9.07      1.69 o 
   1   1  10      115.68      115.96      6.30 o 
   2   1  10       74.84       72.43      5.20 o 
   3   1  10       32.53       34.38      3.89 o 
   4   1  10        3.87        7.25      2.20 o 
  -9   2  10        1.12        0.40      3.09 o 
  -8   2  10       54.41       67.95      8.69 o 
  -7   2  10       26.32       23.97      4.36 o 
  -6   2  10        4.13        5.58      2.67 o 
  -5   2  10      116.12      115.31     11.06 o 
  -4   2  10       20.65       20.17      2.06 o 
  -3   2  10       36.66       30.42      2.49 o 
  -2   2  10       48.78       49.48      3.05 o 
  -1   2  10        4.36        2.85      1.41 o 
   0   2  10       15.10       15.86      2.56 o 
   1   2  10        6.23        5.64      2.59 o 
   2   2  10       10.46        9.95      2.52 o 
   3   2  10       15.04       12.01      2.66 o 
  -8   3  10        1.81       -9.06      6.04 o 
  -7   3  10       18.29       23.76      5.04 o 
  -6   3  10       19.95       29.12      4.98 o 
  -5   3  10       92.02      102.49      6.86 o 
  -4   3  10       18.46       20.17      3.62 o 
  -3   3  10       17.32       15.45      3.59 o 
  -2   3  10       21.18       18.36      2.76 o 
  -1   3  10       69.98       62.27      5.44 o 
   0   3  10       75.76       78.66      5.21 o 
   1   3  10       31.35       29.26      4.53 o 
   2   3  10       30.03       30.40      7.21 o 
   3   3  10        9.12       -0.03      3.09 o 
  -6   4  10       17.46        9.13      6.12 o 
  -5   4  10       11.07       10.77      3.38 o 
  -4   4  10       23.52       22.39      5.96 o 
  -3   4  10       23.15       26.86      5.05 o 
  -2   4  10        1.13        1.66      2.53 o 
  -1   4  10      267.83      286.10     13.61 o 
   0   4  10      137.48      151.70     10.03 o 
   1   4  10       86.42       64.97      8.61 o 
  -9   0  11        0.93        4.70      5.59 o 
  -8   0  11       60.13       53.60      8.49 o 
  -7   0  11       23.26       19.58      5.80 o 
  -6   0  11       30.41       37.63      6.83 o 
  -5   0  11       47.56       44.39      7.37 o 
  -4   0  11        1.24       -0.91      2.42 o 
  -3   0  11       16.29       18.65      4.72 o 
  -2   0  11       33.55       37.98      4.24 o 
  -1   0  11       76.14       63.28      8.77 o 
   0   0  11       75.27       82.57     10.08 o 
   1   0  11       10.38        5.75      4.57 o 
   2   0  11       20.11       25.32      8.33 o 
   3   0  11       36.71       44.19      6.07 o 
  -9   1  11       24.97       34.23      5.60 o 
  -8   1  11        9.78        9.66      4.26 o 
  -7   1  11       15.93       23.89      4.27 o 
  -6   1  11       19.42       19.21      3.92 o 
  -5   1  11       13.71       14.01      3.33 o 
  -4   1  11       48.24       48.04      4.91 o 
  -3   1  11       26.20       24.29      3.03 o 
  -2   1  11       15.36       14.21      2.44 o 
  -1   1  11       37.46       42.09      4.60 o 
   0   1  11       63.40       70.85      5.20 o 
   1   1  11       40.52       40.26      4.19 o 
   2   1  11       12.23       10.45      3.16 o 
   3   1  11        8.08        9.84      2.91 o 
  -8   2  11       18.91       25.03      6.64 o 
  -7   2  11       18.57       21.00      5.31 o 
  -6   2  11       52.68       66.27      5.38 o 
  -5   2  11       18.13       18.70      2.99 o 
  -4   2  11       17.22       20.00      2.12 o 
  -3   2  11       41.90       40.12      3.54 o 
  -2   2  11       29.56       29.21      3.36 o 
  -1   2  11       36.51       43.09      3.93 o 
   0   2  11       88.78       92.25      7.22 o 
   1   2  11        5.94        1.20      8.62 o 
   2   2  11       26.11       37.18      5.35 o 
  -7   3  11       19.58       24.14      7.04 o 
  -6   3  11        1.39        2.28      3.40 o 
  -5   3  11       17.12       18.24      3.66 o 
  -4   3  11       14.19       14.73      3.68 o 
  -3   3  11       11.31       13.70      4.97 o 
  -2   3  11       87.91      105.56      8.27 o 
  -1   3  11        8.66        7.13      2.41 o 
   0   3  11       32.48       28.41      4.55 o 
   1   3  11       20.25       25.11      6.25 o 
  -4   4  11        1.08       10.62      3.70 o 
  -3   4  11       14.87       17.46      6.22 o 
  -2   4  11       10.80       19.61      6.46 o 
  -8   0  12       40.61       54.33      9.25 o 
  -7   0  12        0.05       -3.38      4.08 o 
  -6   0  12       56.48       79.95     10.18 o 
  -5   0  12       64.86       71.76      9.17 o 
  -4   0  12       23.86       22.01      5.46 o 
  -3   0  12        1.56       -1.48      3.23 o 
  -2   0  12       14.92       14.49      5.06 o 
  -1   0  12       27.22       40.38      8.01 o 
   0   0  12       24.29       42.66      8.19 o 
   1   0  12        1.57       16.32      6.37 o 
   2   0  12       10.38        7.27      4.82 o 
  -8   1  12       18.73       16.94      4.20 o 
  -7   1  12        9.54        6.89      3.51 o 
  -6   1  12        6.28        2.37      2.67 o 
  -5   1  12       17.96       19.33      3.92 o 
  -4   1  12        8.68        9.99      2.44 o 
  -3   1  12       33.18       26.37      3.89 o 
  -2   1  12       38.05       40.62      5.06 o 
  -1   1  12       86.84       96.61      7.67 o 
   0   1  12       16.29       17.77      5.45 o 
   1   1  12       44.38       47.07      5.01 o 
  -7   2  12       12.55       10.38      6.49 o 
  -6   2  12       17.27       23.13      4.78 o 
  -5   2  12        3.52        0.55      3.05 o 
  -4   2  12       14.18       17.22      3.59 o 
  -3   2  12       31.94       37.47      5.49 o 
  -2   2  12       15.34       16.59      3.61 o 
  -1   2  12        2.23        3.63      2.75 o 
   0   2  12        7.67        8.59      4.40 o 
  -5   3  12       37.25       33.65      7.95 o 
  -4   3  12        3.42       -7.06      5.41 o 
  -3   3  12        3.12       -0.56      3.08 o 
  -6   0  13        2.46        6.86      3.96 o 
  -5   0  13       17.74       12.56      5.37 o 
  -4   0  13        0.03       -5.61      3.74 o 
  -3   0  13        7.18       10.38      4.65 o 
  -1   0  13        3.11       -2.79      4.78 o 
  -6   1  13       48.57       50.77      6.17 o 
  -5   1  13       35.20       36.35      4.25 o 
  -4   1  13       16.81       16.32      6.03 o 
  -3   1  13       10.82        7.77      5.66 o 
  -1   1  13       17.09       15.98      5.53 o 
  -4   2  13        7.95        1.65      3.95 o 
                                                 
